# Supplementary material for: Acute and Chronic Health Risk Assessment for Automobile Users Due to Inhalation Exposure to Volatile Organic Compounds and Carbonyl Compounds
Source: Toxics. 2024 Nov 24;12(12):843. doi: 10.3390/toxics12120843 (PMC11679100; doi:10.3390/toxics12120843)
Supplement: Supplementary file 1 [file toxics-12-00843-s001.zip]

Archive with 1 entries (1 files):
- toxics-3248601-supplementary.pdf
